# Supplementary material for: Lightweight and drift-free magnetically actuated millirobots via asymmetric laser-induced graphene
Source: Nat Commun. 2024 May 21;15:4334. doi: 10.1038/s41467-024-48751-x (PMC11109242; doi:10.1038/s41467-024-48751-x)
Supplement: Supplementary file 10 — Source Data [file 41467_2024_48751_MOESM10_ESM.xlsx]

## Sheet: Figure 3c
Figure 3c
Swimming velocity determination of micro-nano robots in different diameters
Diameter (μm)	Frequency (Hz)	Average swimming velocity (mm/s)	Standard deviation
232	5	0.000623162	4.1766e-05
	10	0.00133415	8.52137e-05
	15	0.00191605	0.000104265
	17	0.00212488	9.11197e-05
	20	0.00247762	0.00014596
	22	0.00301505	0.000304271
	25	0.00209017	0.000151903
	30	0.00172799	0.000190329
289	5	0.0009706	0.000158626
	10	0.00162683	6.72558e-05
	12	0.00197081	0.000233004
	15	0.00232836	8.46043e-05
	17	0.00265183	0.000121355
	20	0.00288767	0.000139321
	22	0.00242993	9.38122e-05
	25	0.00193457	8.43336e-05
	30	0.00147432	0.000149976
319	5	0.00131357	4.43976e-05
	10	0.0021259	8.73179e-05
	12	0.00255708	0.00021379
	15	0.00239484	0.000262528
	17	0.00196056	0.000125666
	20	0.00138075	0.000137894
	25	0.00113066	9.47625e-05
349	5	0.00111408	3.4112e-05
	7	0.00149506	9.61905e-05
	10	0.00203588	0.000180478
	12	0.00249224	0.000162574
	15	0.00195731	7.70128e-05
	17	0.00160539	0.000195173
	20	0.00120896	0.00012644
	25	0.000985631	0.000118474
	30	0.000802766	6.95386e-05
404	5	0.00111486	8.95086e-05
	10	0.00161566	7.54777e-05
	12	0.00219386	0.000164449
	15	0.00158786	0.000160694
	20	0.000966801	8.69046e-05
	25	0.000772755	4.21621e-05

## Sheet: Figure 5c
Figure 5c
Standard solution concentration determination
Solution concentration (μg/mL)	Fluorescence intensity (CPS)	Normalisation
0.02	1320	1
0.05	2030	1.53788
0.105	4460	3.37879
0.2	8580	6.5
0.3125	13850	10.4924
1.042	57720	43.7273
1.5	99680	75.5152

## Sheet: Figure 5d
Figure 5d
DOX-HCl release analysis
Time (min)	DOX-HCl release concentration
	Ten Millirobots stimulated by NIR irradiation	Five Millirobots stimulated by NIR irradiation	Ten Millirobots without NIR irradiation
0.5	0.09701	0.05097	-
1	0.13436	0.07479	0.05257
5	0.1607	0.07708	0.05211
10	0.22073	0.0906	0.06311
15	0.10457	0.08556	0.06929
20	0.08831	0.05509	0.07113
25			0.07135
30			0.08808
35			0.08212
40			0.07662
45			0.078
50			0.089
55			0.07479
60			0.08029
…
90			0.09449

## Sheet: Figure 5e
Figure 5e
Gastric tumor volume in experimentally grouped mice
Group	Tumor volume (mm3)
	Average	Standard error
GH-Millirobot	465.398	29.5332
DOX-HCl loaded GH-Millirobot	476.78	42.5795
DOX-HCl loaded GH-Millirobot with NIR irradiation	153.852	14.9327

## Sheet: Figure S2a
Figure S2a
Raman shift (cm-1)	Intensity (a.u.)
100.364	194
102.2	174.004
104.038	196.007
105.873	178.011
107.708	182.015
109.545	194.019
111.379	190.022
113.213	170.026
115.047	182.03
116.882	172.034
118.715	180.037
120.547	156.041
122.38	164.045
124.213	140.049
126.045	142.052
127.876	150.056
129.706	140.06
131.539	136.063
133.369	144.067
135.198	140.071
137.028	138.075
138.856	132.078
140.687	124.082
142.515	130.086
144.343	120.09
146.17	130.093
147.998	132.097
149.824	146.101
151.651	142.105
153.479	118.108
155.304	132.112
157.13	140.116
158.955	136.119
160.779	126.123
162.603	132.127
164.427	136.131
166.251	142.134
168.074	140.138
169.899	148.142
171.721	136.146
173.543	124.149
175.365	114.153
177.186	116.157
179.007	110.161
180.828	114.164
182.648	116.168
184.468	122.172
186.288	110.175
188.107	114.179
189.926	126.183
191.744	104.187
193.562	110.19
195.38	118.194
197.198	116.198
199.015	116.202
200.832	120.205
202.648	126.209
204.464	114.213
206.28	114.217
208.095	124.22
209.91	118.224
211.724	118.228
213.537	114.231
215.35	108.235
217.164	122.239
218.977	116.243
220.79	122.246
222.603	120.25
224.415	108.254
226.226	122.258
228.038	114.261
229.847	112.265
231.658	112.269
233.468	126.272
235.278	120.276
237.088	114.28
238.897	102.284
240.706	114.287
242.512	118.291
244.321	114.295
246.128	126.299
247.936	122.302
249.743	104.306
251.548	120.31
253.354	122.314
255.16	120.317
256.966	138.321
258.77	114.325
260.575	134.328
262.379	128.332
264.184	116.336
265.986	124.34
267.789	122.343
269.593	124.347
271.396	106.351
273.196	118.355
274.998	124.358
276.8	116.362
278.6	136.366
280.401	128.37
282.202	122.373
284	116.377
285.8	114.381
287.6	132.384
289.398	108.388
291.197	112.392
292.996	118.396
294.792	100.399
296.59	92.4031
298.386	100.407
300.183	118.411
301.98	106.414
303.775	114.418
305.571	100.422
307.365	106.426
309.16	94.4293
310.956	118.433
312.748	88.4367
314.543	110.44
316.335	102.444
318.129	102.448
319.921	108.452
321.714	116.455
323.504	106.459
325.297	94.4629
327.087	106.467
328.879	110.47
330.668	106.474
332.459	102.478
334.248	118.482
336.038	116.485
337.826	98.489
339.616	108.493
341.403	102.496
343.192	100.5
344.979	92.5039
346.767	110.508
348.553	100.511
350.339	104.515
352.126	108.519
353.911	94.5226
355.697	96.5263
357.482	92.5301
359.265	104.534
361.051	114.538
362.834	104.541
364.619	104.545
366.401	104.549
368.183	106.552
369.967	98.5562
371.749	98.5599
373.53	92.5637
375.313	110.567
377.093	98.5711
378.873	106.575
380.655	98.5786
382.434	88.5823
384.213	98.5861
385.992	98.5898
387.772	106.594
389.55	110.597
391.328	108.601
393.107	96.6047
394.884	98.6085
396.661	110.612
398.437	96.6159
400.215	102.62
401.99	100.623
403.766	102.627
405.54	100.631
407.315	124.635
409.091	114.638
410.865	102.642
412.639	108.646
414.412	102.65
416.185	118.653
417.957	118.657
419.731	102.661
421.503	100.664
423.275	100.668
425.046	106.672
426.816	106.676
428.587	112.679
430.357	98.6831
432.129	108.687
433.898	112.691
435.667	114.694
437.436	102.698
439.204	102.702
440.972	100.706
442.74	104.709
444.508	94.713
446.275	100.717
448.041	110.72
449.808	94.7242
451.574	120.728
453.339	98.7316
455.105	92.7354
456.87	90.7391
458.634	92.7428
460.398	104.747
462.162	94.7503
463.926	100.754
465.689	106.758
467.452	98.7615
469.215	120.765
470.977	108.769
472.739	114.773
474.501	96.7764
476.262	88.7802
478.023	90.7839
479.783	94.7876
481.544	98.7914
483.304	86.7951
485.063	90.7988
486.822	98.8026
488.579	102.806
490.338	102.81
492.096	104.814
493.854	92.8175
495.611	90.8212
497.369	98.825
499.125	94.8287
500.882	92.8324
502.636	98.8362
504.392	100.84
506.147	94.8436
507.903	88.8474
509.657	92.8511
511.41	90.8548
513.164	92.8586
514.918	94.8623
516.671	110.866
518.424	88.8698
520.175	96.8735
521.928	94.8772
523.68	110.881
525.432	96.8847
527.181	88.8884
528.932	84.8922
530.683	96.8959
532.434	88.8996
534.182	90.9034
535.931	88.9071
537.681	96.9108
539.428	84.9146
541.177	102.918
542.925	84.922
544.671	94.9258
546.419	92.9295
548.167	80.9332
549.912	96.9369
551.658	96.9407
553.405	96.9444
555.149	90.9481
556.895	88.9519
558.638	98.9556
560.383	94.9593
562.128	90.9631
563.87	104.967
565.615	90.9705
567.356	86.9743
569.1	80.978
570.843	88.9817
572.584	98.9855
574.326	92.9892
576.066	104.993
577.808	94.9967
579.547	87.0004
581.288	105.004
583.027	87.0079
584.768	109.012
586.506	87.0153
588.246	93.0191
589.983	103.023
591.722	99.0265
593.459	107.03
595.197	89.034
596.933	87.0377
598.671	99.0415
600.407	105.045
602.142	95.0489
603.879	93.0527
605.613	103.056
607.349	87.0601
609.083	97.0639
610.818	101.068
612.552	99.0713
614.284	105.075
616.019	97.0788
617.751	103.083
619.483	103.086
621.216	89.09
622.947	99.0937
624.68	99.0975
626.411	93.1012
628.141	95.1049
629.871	87.1087
631.602	89.1124
633.331	91.1161
635.06	83.1199
636.791	85.1236
638.519	95.1273
640.247	95.1311
641.976	101.135
643.703	93.1385
645.43	101.142
647.157	81.146
648.885	91.1497
650.611	83.1535
652.336	89.1572
654.062	95.1609
655.786	83.1646
657.513	91.1684
659.237	93.1721
660.961	93.1758
662.685	87.1796
664.408	91.1833
666.133	107.187
667.855	97.1908
669.578	93.1945
671.3	91.1982
673.021	97.202
674.743	97.2057
676.466	103.209
678.186	95.2132
679.906	97.2169
681.626	87.2206
683.346	79.2244
685.065	81.2281
686.784	89.2318
688.503	81.2356
690.221	93.2393
691.939	105.243
693.657	89.2468
695.375	93.2505
697.092	81.2542
698.81	83.258
700.527	95.2617
702.243	97.2654
703.958	91.2692
705.674	99.2729
707.389	87.2766
709.104	93.2804
710.818	99.2841
712.532	97.2878
714.246	79.2916
715.958	99.2953
717.671	91.299
719.383	93.3028
721.096	85.3065
722.808	97.3102
724.52	91.314
726.231	87.3177
727.943	97.3214
729.654	97.3252
731.364	91.3289
733.074	93.3326
734.784	93.3364
736.492	111.34
738.201	87.3438
739.91	109.348
741.619	95.3513
743.327	99.355
745.035	89.3588
746.742	99.3625
748.448	89.3662
750.155	89.37
751.861	93.3737
753.568	95.3774
755.274	95.3812
756.977	97.3849
758.683	97.3886
760.388	99.3924
762.093	89.3961
763.795	101.4
765.499	89.4035
767.203	95.4073
768.906	97.411
770.607	97.4147
772.31	101.418
774.013	93.4222
775.715	95.4259
777.415	97.4297
779.116	91.4334
780.817	91.4371
782.516	81.4409
784.217	101.445
785.917	99.4483
787.615	87.4521
789.315	89.4558
791.014	99.4595
792.711	97.4633
794.409	95.467
796.106	107.471
797.804	107.474
799.501	101.478
801.197	103.482
802.894	107.486
804.588	85.4894
806.285	89.4931
807.981	81.4969
809.675	113.501
811.37	87.5043
813.063	101.508
814.758	85.5118
816.45	93.5155
818.145	107.519
819.836	101.523
821.53	91.5267
823.221	93.5305
824.914	99.5342
826.605	105.538
828.297	101.542
829.987	95.5454
831.678	95.5491
833.368	99.5529
835.059	103.557
836.747	83.5603
838.438	81.5641
840.126	97.5678
841.813	85.5715
843.503	99.5753
845.19	97.579
846.879	105.583
848.565	95.5865
850.251	97.5902
851.939	97.5939
853.624	93.5977
855.31	103.601
856.996	91.6051
858.681	125.609
860.365	103.613
862.051	105.616
863.735	107.62
865.418	103.624
867.103	101.628
868.786	93.6313
870.468	103.635
872.152	97.6387
873.834	107.642
875.515	109.646
877.196	93.6499
878.879	107.654
880.559	103.657
882.239	109.661
883.919	107.665
885.601	97.6686
887.28	93.6723
888.959	121.676
890.637	81.6798
892.315	97.6835
893.995	107.687
895.673	113.691
897.35	105.695
899.027	99.6984
900.704	99.7022
902.38	95.7059
904.058	91.7096
905.734	99.7134
907.409	101.717
909.084	95.7208
910.759	103.725
912.434	99.7283
914.108	105.732
915.782	97.7358
917.455	93.7395
919.128	97.7432
920.801	103.747
922.476	97.7507
924.148	93.7544
925.82	95.7582
927.492	97.7619
929.163	103.766
930.834	93.7694
932.505	99.7731
934.175	99.7768
935.845	91.7806
937.515	105.784
939.184	107.788
940.853	99.7918
942.522	121.796
944.191	93.7992
945.859	101.803
947.525	101.807
949.193	103.81
950.86	97.8142
952.527	89.8179
954.193	93.8216
955.86	99.8254
957.526	103.829
959.192	95.8328
960.857	97.8366
962.522	105.84
964.185	105.844
965.849	105.848
967.514	107.851
969.177	97.8552
970.841	109.859
972.504	101.863
974.165	115.866
975.828	95.8702
977.49	97.8739
979.152	91.8776
980.814	103.881
982.473	103.885
984.134	101.889
985.795	113.893
987.455	103.896
989.116	101.9
990.773	95.9038
992.433	95.9075
994.092	115.911
995.749	109.915
997.408	97.9187
999.066	103.922
1000.72	107.926
1002.38	99.9299
1004.04	113.934
1005.69	95.9373
1007.35	105.941
1009.01	97.9448
1010.66	107.949
1012.32	107.952
1013.97	105.956
1015.62	103.96
1017.28	109.963
1018.93	119.967
1020.59	99.9709
1022.24	97.9747
1023.89	123.978
1025.54	113.982
1027.2	99.9859
1028.85	111.99
1030.5	117.993
1032.15	111.997
1033.8	120.001
1035.45	104.005
1037.1	122.008
1038.75	110.012
1040.4	122.016
1042.05	118.019
1043.7	114.023
1045.35	102.027
1047	108.031
1048.65	110.034
1050.29	114.038
1051.94	120.042
1053.59	120.046
1055.24	136.049
1056.88	126.053
1058.53	132.057
1060.17	122.061
1061.82	102.064
1063.46	120.068
1065.11	130.072
1066.75	128.075
1068.4	128.079
1070.04	136.083
1071.69	138.087
1073.33	124.09
1074.97	132.094
1076.61	148.098
1078.26	136.102
1079.9	152.105
1081.54	138.109
1083.18	142.113
1084.82	148.117
1086.46	164.12
1088.1	156.124
1089.74	156.128
1091.38	150.131
1093.02	160.135
1094.66	166.139
1096.3	134.143
1097.94	162.146
1099.58	138.15
1101.21	168.154
1102.85	144.158
1104.49	154.161
1106.13	148.165
1107.76	158.169
1109.4	160.173
1111.03	160.176
1112.67	162.18
1114.31	152.184
1115.94	146.187
1117.58	136.191
1119.21	164.195
1120.84	146.199
1122.48	144.202
1124.11	150.206
1125.74	148.21
1127.38	162.214
1129.01	154.217
1130.64	144.221
1132.27	164.225
1133.9	164.229
1135.53	150.232
1137.17	172.236
1138.8	156.24
1140.43	160.243
1142.06	148.247
1143.69	158.251
1145.31	160.255
1146.94	146.258
1148.57	152.262
1150.2	148.266
1151.83	150.27
1153.46	154.273
1155.08	146.277
1156.71	144.281
1158.34	126.285
1159.96	158.288
1161.59	154.292
1163.22	144.296
1164.84	156.299
1166.47	142.303
1168.09	158.307
1169.72	144.311
1171.34	170.314
1172.96	162.318
1174.59	150.322
1176.21	164.326
1177.83	148.329
1179.46	148.333
1181.08	156.337
1182.7	160.34
1184.32	156.344
1185.94	160.348
1187.56	162.352
1189.18	164.355
1190.81	154.359
1192.43	176.363
1194.05	180.367
1195.66	182.37
1197.28	152.374
1198.9	156.378
1200.52	174.382
1202.14	174.385
1203.76	162.389
1205.38	160.393
1206.99	176.396
1208.61	180.4
1210.23	184.404
1211.84	178.408
1213.46	196.411
1215.07	152.415
1216.69	180.419
1218.3	182.423
1219.92	188.426
1221.53	200.43
1223.15	194.434
1224.76	198.438
1226.38	190.441
1227.99	184.445
1229.6	192.449
1231.21	176.452
1232.83	190.456
1234.44	210.46
1236.05	176.464
1237.66	184.467
1239.27	206.471
1240.88	210.475
1242.49	204.479
1244.1	188.482
1245.71	202.486
1247.32	206.49
1248.93	214.494
1250.54	216.497
1252.15	226.501
1253.76	226.505
1255.37	222.508
1256.97	226.512
1258.58	216.516
1260.19	224.52
1261.79	248.523
1263.4	234.527
1265.01	252.531
1266.61	242.535
1268.22	234.538
1269.82	248.542
1271.43	282.546
1273.03	278.55
1274.64	270.553
1276.24	280.557
1277.84	294.561
1279.45	280.564
1281.05	310.568
1282.65	310.572
1284.26	316.576
1285.86	310.579
1287.46	352.583
1289.06	342.587
1290.66	360.591
1292.26	378.594
1293.86	370.598
1295.46	428.602
1297.07	398.606
1298.66	436.609
1300.26	466.613
1301.86	450.617
1303.46	478.62
1305.06	472.624
1306.66	532.628
1308.26	556.632
1309.85	614.635
1311.45	634.639
1313.05	644.643
1314.64	706.647
1316.24	718.65
1317.84	770.654
1319.43	854.658
1321.03	860.661
1322.62	922.665
1324.22	1020.67
1325.81	1040.67
1327.41	1116.68
1329	1182.68
1330.59	1232.68
1332.19	1284.69
1333.78	1350.69
1335.37	1434.7
1336.96	1470.7
1338.55	1520.7
1340.15	1548.71
1341.74	1628.71
1343.33	1544.71
1344.92	1600.72
1346.51	1566.72
1348.1	1528.72
1349.69	1544.73
1351.28	1470.73
1352.87	1426.74
1354.46	1344.74
1356.05	1276.74
1357.63	1226.75
1359.22	1164.75
1360.81	1080.75
1362.4	1060.76
1363.98	1010.76
1365.57	918.766
1367.16	874.77
1368.74	830.773
1370.33	796.777
1371.92	724.781
1373.5	732.785
1375.08	706.788
1376.67	674.792
1378.25	602.796
1379.84	582.8
1381.42	546.803
1383	506.807
1384.59	498.811
1386.17	478.815
1387.75	448.818
1389.33	446.822
1390.92	422.826
1392.5	398.829
1394.08	388.833
1395.66	386.837
1397.24	374.841
1398.82	366.844
1400.4	364.848
1401.98	328.852
1403.56	324.856
1405.14	326.859
1406.72	314.863
1408.3	294.867
1409.88	300.871
1411.45	292.874
1413.03	306.878
1414.61	282.882
1416.19	270.885
1417.76	280.889
1419.34	274.893
1420.92	264.897
1422.49	272.9
1424.07	252.904
1425.64	270.908
1427.22	248.912
1428.79	256.915
1430.37	230.919
1431.94	248.923
1433.51	254.927
1435.09	262.93
1436.66	236.934
1438.23	234.938
1439.81	232.941
1441.38	232.945
1442.95	232.949
1444.52	232.953
1446.09	234.956
1447.66	240.96
1449.23	234.964
1450.81	234.968
1452.38	226.971
1453.94	232.975
1455.51	232.979
1457.08	218.983
1458.65	236.986
1460.22	240.99
1461.79	242.994
1463.36	226.997
1464.93	221.001
1466.49	229.005
1468.06	229.009
1469.63	221.012
1471.19	219.016
1472.76	235.02
1474.33	225.024
1475.89	245.027
1477.46	235.031
1479.02	215.035
1480.59	221.039
1482.15	225.042
1483.72	241.046
1485.28	249.05
1486.84	241.053
1488.4	245.057
1489.97	255.061
1491.53	259.065
1493.09	237.068
1494.66	251.072
1496.22	235.076
1497.78	247.08
1499.34	251.083
1500.9	249.087
1502.46	251.091
1504.02	259.095
1505.58	265.098
1507.14	257.102
1508.7	261.106
1510.26	257.109
1511.82	273.113
1513.38	271.117
1514.94	295.121
1516.49	287.124
1518.05	283.128
1519.61	291.132
1521.16	299.136
1522.72	307.139
1524.28	303.143
1525.83	323.147
1527.39	341.151
1528.95	319.154
1530.5	359.158
1532.06	355.162
1533.61	367.165
1535.16	385.169
1536.72	409.173
1538.27	407.177
1539.83	417.18
1541.38	475.184
1542.93	483.188
1544.48	481.192
1546.04	535.195
1547.59	557.199
1549.14	621.203
1550.69	619.207
1552.24	683.21
1553.79	697.214
1555.34	747.218
1556.89	787.221
1558.45	823.225
1560	857.229
1561.54	953.233
1563.09	989.236
1564.64	1089.24
1566.19	1103.24
1567.74	1211.25
1569.29	1231.25
1570.83	1259.26
1572.38	1367.26
1573.93	1375.26
1575.47	1409.27
1577.02	1465.27
1578.57	1415.27
1580.11	1455.28
1581.66	1471.28
1583.2	1435.28
1584.75	1441.29
1586.29	1385.29
1587.84	1327.3
1589.38	1289.3
1590.92	1207.3
1592.47	1169.31
1594.01	1121.31
1595.55	1071.31
1597.1	1033.32
1598.64	1005.32
1600.18	985.326
1601.72	893.33
1603.26	911.333
1604.81	851.337
1606.35	859.341
1607.89	791.345
1609.43	803.348
1610.97	803.352
1612.51	813.356
1614.05	787.36
1615.59	757.363
1617.12	695.367
1618.66	711.371
1620.2	669.375
1621.74	637.378
1623.28	583.382
1624.81	571.386
1626.35	525.389
1627.89	489.393
1629.42	447.397
1630.96	445.401
1632.5	391.404
1634.03	381.408
1635.57	341.412
1637.1	319.416
1638.64	295.419
1640.17	267.423
1641.7	295.427
1643.24	271.43
1644.77	253.434
1646.31	249.334
1647.84	219.296
1649.37	229.653
1650.9	198.743
1652.44	198.498
1653.97	218.557
1655.5	180.616
1657.03	189.394
1658.56	175.967
1660.09	193.129
1661.62	171.463
1663.15	159.044
1664.68	156.554
1666.21	161.142
1667.74	148.356
1669.27	168.768
1670.8	160.112
1672.33	139.044
1673.86	146.41
1675.38	134.082
1676.91	149.737
1678.44	142.335
1679.96	146.023
1681.49	143.525
1683.02	129.213
1684.54	135.067
1686.07	124.155
1687.59	125.098
1689.12	135.546
1690.64	138.989
1692.17	134.559
1693.69	131.119
1695.22	129.949
1696.74	118.559
1698.26	134.437
1699.79	119.523
1701.31	117.565
1702.83	121.681
1704.35	120.599
1705.88	133.008
1707.4	121.741
1708.92	126.183
1710.44	123.644
1711.96	115.913
1713.48	117.821
1715	124.303
1716.52	114.85
1718.04	107.32
1719.56	117.577
1721.08	122.149
1722.6	118.462
1724.12	118.1
1725.64	123.555
1727.15	116.379
1728.67	121.545
1730.19	115.93
1731.71	108.356
1733.22	108.238
1734.74	115.11
1736.26	117.331
1737.77	115.551
1739.29	114.669
1740.8	115.996
1742.32	106.361
1743.83	112.353
1745.35	115.168
1746.86	112.133
1748.38	109.575
1749.89	107.708
1751.4	103.182
1752.92	105.448
1754.43	108.959
1755.94	110.475
1757.46	102.126
1758.97	95.8017
1760.48	106.56
1761.99	108.316
1763.5	94.5771
1765.01	99.659
1766.52	107.635
1768.03	101.232
1769.54	103.53
1771.05	104.085
1772.56	101.593
1774.07	106.477
1775.58	111.522
1777.09	106.882
1778.6	107.926
1780.11	108.141
1781.61	100.706
1783.12	103.548
1784.63	110.847
1786.13	108.032
1787.64	105.685
1789.15	94.1358
1790.65	103.35
1792.16	111.479
1793.67	103.264
1795.17	105.808
1796.68	105.045
1798.18	99.951
1799.69	104.568
1800.77	94.5617
1802.28	104.565
1803.79	112.569
1805.3	90.5728
1806.81	104.577
1808.32	106.58
1809.83	88.584
1811.33	100.588
1812.84	100.591
1814.35	96.5952
1815.86	110.599
1817.37	102.603
1818.88	100.606
1820.38	106.61
1821.89	102.614
1823.4	110.618
1824.9	96.6213
1826.41	92.625
1827.91	102.629
1829.42	94.6324
1830.93	108.636
1832.43	106.64
1833.93	90.6436
1835.44	104.647
1836.94	86.6511
1838.45	90.6548
1839.95	102.659
1841.45	108.662
1842.96	104.666
1844.46	96.6697
1845.96	88.6734
1847.47	104.677
1848.97	84.6809
1850.47	96.6846
1851.97	110.688
1853.47	94.692
1854.97	92.6958
1856.47	110.699
1857.97	122.703
1859.47	98.7069
1860.97	102.711
1862.47	94.7144
1863.97	98.7181
1865.47	98.7218
1866.97	84.7256
1868.47	90.7293
1869.96	90.733
1871.46	112.737
1872.96	118.74
1874.46	104.744
1875.95	110.748
1877.45	94.7516
1878.95	98.7554
1880.44	102.759
1881.94	104.763
1883.43	98.7665
1884.93	98.7703
1886.42	90.774
1887.92	108.778
1889.41	94.7814
1890.91	108.785
1892.4	96.7889
1893.9	88.7926
1895.39	106.796
1896.88	98.8001
1898.38	104.804
1899.87	104.808
1901.36	96.8112
1902.85	100.815
1904.34	94.8187
1905.84	86.8224
1907.33	98.8261
1908.82	94.8299
1910.31	106.834
1911.8	94.8373
1913.29	98.841
1914.78	104.845
1916.27	102.848
1917.76	100.852
1919.24	98.8559
1920.73	108.86
1922.22	106.863
1923.71	94.8671
1925.2	88.8708
1926.68	90.8746
1928.17	88.8783
1929.66	94.882
1931.15	96.8857
1932.63	96.8895
1934.12	88.8932
1935.6	98.8969
1937.09	108.901
1938.58	84.9044
1940.06	98.9081
1941.55	104.912
1943.03	98.9155
1944.52	92.9193
1946	100.923
1947.48	72.9267
1948.97	92.9304
1950.45	94.9342
1951.93	92.9379
1953.41	94.9416
1954.9	98.9453
1956.38	98.9491
1957.86	92.9528
1959.34	92.9565
1960.82	94.9602
1962.3	92.964
1963.79	94.9677
1965.27	90.9714
1966.74	94.9751
1968.23	96.9789
1969.7	98.9826
1971.18	100.986
1972.66	96.9901
1974.14	90.9938
1975.62	94.9975
1977.1	93.0012
1978.58	93.005
1980.05	89.0087
1981.53	97.0124
1983.01	103.016
1984.49	85.0199
1985.96	93.0236
1987.44	99.0273
1988.91	95.031
1990.39	105.035
1991.87	95.0385
1993.34	93.0422
1994.82	99.0459
1996.29	91.0497
1997.77	103.053
1999.24	87.0571
2000.71	101.061
2002.19	91.0646
2003.66	83.0683
2005.13	93.072
2006.61	99.0757
2008.08	95.0795
2009.55	99.0832
2011.02	97.0869
2012.5	95.0906
2013.97	103.094
2015.44	97.0981
2016.91	97.1018
2018.38	91.1055
2019.85	99.1093
2021.32	93.113
2022.79	93.1167
2024.26	97.1204
2025.73	89.1242
2027.2	91.1279
2028.67	89.1316
2030.13	103.135
2031.6	95.1391
2033.07	87.1428
2034.54	87.1465
2036.01	97.1502
2037.47	95.154
2038.94	95.1577
2040.41	89.1614
2041.87	101.165
2043.34	91.1689
2044.8	87.1726
2046.27	85.1763
2047.73	105.18
2049.2	95.1838
2050.67	95.1875
2052.13	73.1912
2053.59	95.1949
2055.06	99.1987
2056.52	95.2024
2057.99	89.2061
2059.45	93.2098
2060.91	95.2136
2062.37	79.2173
2063.84	99.221
2065.3	83.2247
2066.76	101.228
2068.22	95.2322
2069.68	83.2359
2071.14	87.2396
2072.6	95.2434
2074.06	101.247
2075.52	99.2508
2076.98	95.2545
2078.44	83.2583
2079.9	83.262
2081.36	77.2657
2082.82	85.2694
2084.28	85.2732
2085.74	83.2769
2087.2	89.2806
2088.65	91.2843
2090.11	87.2881
2091.57	99.2918
2093.03	97.2955
2094.48	85.2992
2095.94	83.303
2097.39	87.3067
2098.85	95.3104
2100.31	77.3141
2101.76	91.3179
2103.22	81.3216
2104.67	79.3253
2106.13	81.329
2107.58	97.3328
2109.03	91.3365
2110.49	91.3402
2111.94	83.3439
2113.39	83.3477
2114.85	89.3514
2116.3	87.3551
2117.75	77.3588
2119.2	91.3626
2120.66	85.3663
2122.11	83.37
2123.56	93.3737
2125.01	75.3775
2126.46	85.3812
2127.91	77.3849
2129.36	95.3886
2130.81	71.3924
2132.26	91.3961
2133.71	97.3998
2135.16	87.4035
2136.61	81.4073
2138.06	99.411
2139.51	81.4147
2140.95	89.4184
2142.4	81.4222
2143.85	91.4259
2145.3	87.4296
2146.75	81.4333
2148.19	83.4371
2149.64	91.4408
2151.08	91.4445
2152.53	89.4482
2153.98	89.452
2155.42	83.4557
2156.87	97.4594
2158.31	91.4632
2159.76	87.4669
2161.2	105.471
2162.65	87.4743
2164.09	87.4781
2165.53	89.4818
2166.98	93.4855
2168.42	81.4892
2169.86	81.493
2171.31	81.4967
2172.75	99.5004
2174.19	81.5041
2175.63	99.5079
2177.07	81.5116
2178.51	93.5153
2179.95	85.519
2181.4	83.5228
2182.84	85.5265
2184.28	87.5302
2185.72	93.5339
2187.16	81.5377
2188.6	71.5414
2190.03	81.5451
2191.47	83.5488
2192.91	85.5526
2194.35	83.5563
2195.79	89.56
2197.23	89.5637
2198.66	91.5675
2200.1	87.5712
2201.54	97.5749
2202.98	93.5786
2204.41	89.5824
2205.85	87.5861
2207.28	85.5898
2208.72	91.5935
2210.16	89.5973
2211.59	91.601
2213.03	101.605
2214.46	83.6084
2215.9	83.6122
2217.33	77.6159
2218.76	93.6196
2220.2	103.623
2221.63	95.6271
2223.06	89.6308
2224.5	91.6345
2225.93	87.6382
2227.36	81.642
2228.79	81.6457
2230.23	91.6494
2231.66	85.6531
2233.09	83.6569
2234.52	83.6606
2235.95	87.6643
2237.38	87.668
2238.81	83.6718
2240.24	97.6755
2241.67	85.6792
2243.1	73.6829
2244.53	83.6867
2245.96	81.6904
2247.39	81.6941
2248.82	87.6978
2250.24	85.7016
2251.67	77.7053
2253.1	71.709
2254.53	89.7127
2255.95	71.7165
2257.38	87.7202
2258.81	93.7239
2260.23	93.7276
2261.66	83.7314
2263.09	85.7351
2264.51	81.7388
2265.94	85.7425
2267.36	91.7463
2268.79	77.75
2270.21	95.7537
2271.64	85.7574
2273.06	77.7612
2274.48	83.7649
2275.91	87.7686
2277.33	79.7723
2278.75	89.7761
2280.18	93.7798
2281.6	73.7835
2283.02	69.7872
2284.44	83.791
2285.87	79.7947
2287.29	89.7984
2288.71	87.8021
2290.13	91.8059
2291.55	81.8096
2292.97	79.8133
2294.39	79.817
2295.81	85.8208
2297.23	91.8245
2298.65	95.8282
2300.07	83.8319
2301.49	83.8357
2302.91	77.8394
2304.33	81.8431
2305.74	83.8468
2307.16	83.8506
2308.58	85.8543
2310	89.858
2311.41	87.8617
2312.83	85.8655
2314.25	89.8692
2315.66	91.8729
2317.08	107.877
2318.49	87.8804
2319.91	81.8841
2321.33	87.8878
2322.74	93.8915
2324.16	97.8953
2325.57	101.899
2326.99	101.903
2328.4	97.9064
2329.81	113.91
2331.23	73.9139
2332.64	93.9176
2334.05	93.9213
2335.47	83.9251
2336.88	101.929
2338.29	97.9325
2339.7	105.936
2341.11	99.94
2342.52	89.9437
2343.94	91.9474
2345.35	97.9511
2346.76	91.9549
2348.17	91.9586
2349.58	97.9623
2350.99	103.966
2352.4	93.9698
2353.81	99.9735
2355.22	93.9772
2356.63	111.981
2358.03	89.9847
2359.44	105.988
2360.85	91.9921
2362.26	99.9958
2363.67	110
2365.07	96.0033
2366.48	92.007
2367.89	94.0107
2369.3	114.014
2370.7	104.018
2372.11	110.022
2373.51	122.026
2374.92	102.029
2376.32	98.0331
2377.73	102.037
2379.13	112.041
2380.54	102.044
2381.94	118.048
2383.35	92.0517
2384.75	112.055
2386.16	104.059
2387.56	108.063
2388.96	104.067
2390.36	120.07
2391.77	110.074
2393.17	118.078
2394.57	114.082
2395.97	106.085
2397.37	112.089
2398.78	102.093
2400.18	122.096
2401.58	114.1
2402.98	118.104
2404.38	106.108
2405.78	116.111
2407.18	112.115
2408.58	106.119
2409.98	118.123
2411.38	126.126
2412.78	124.13
2414.17	138.134
2415.57	120.137
2416.97	140.141
2418.37	128.145
2419.77	134.149
2421.16	132.152
2422.56	132.156
2423.96	130.16
2425.35	132.163
2426.75	128.167
2428.15	134.171
2429.54	134.175
2430.94	144.178
2432.33	124.182
2433.73	140.186
2435.12	154.19
2436.52	144.193
2437.91	142.197
2439.3	132.201
2440.7	144.204
2442.09	142.208
2443.49	138.212
2444.88	146.216
2446.27	152.219
2447.66	140.223
2449.05	138.227
2450.45	140.231
2451.84	158.234
2453.23	158.238
2454.62	146.242
2456.01	148.245
2457.4	152.249
2458.79	152.253
2460.18	142.257
2461.57	166.26
2462.96	148.264
2464.35	140.268
2465.74	152.272
2467.13	134.275
2468.52	136.279
2469.91	158.283
2471.3	146.286
2472.69	138.29
2474.07	144.294
2475.46	154.298
2476.85	144.301
2478.23	140.305
2479.62	146.309
2481.01	154.312
2482.39	168.316
2483.78	146.32
2485.17	140.324
2486.55	144.327
2487.94	158.331
2489.32	160.335
2490.71	154.339
2492.09	140.342
2493.48	142.346
2494.86	146.35
2496.24	142.353
2497.63	136.357
2499.01	152.361
2500.39	144.365
2501.78	130.368
2503.16	148.372
2504.54	130.376
2505.92	146.38
2507.31	134.384
2508.69	138.389
2510.07	140.394
2511.45	150.399
2512.83	156.404
2514.21	162.409
2515.59	162.413
2516.97	150.418
2518.35	140.423
2519.73	154.428
2521.11	160.433
2522.49	142.437
2523.87	156.442
2525.24	162.447
2526.62	158.452
2528	146.457
2529.38	150.462
2530.76	166.466
2532.13	138.471
2533.51	158.476
2534.89	150.481
2536.26	160.486
2537.64	156.491
2539.02	152.495
2540.39	148.5
2541.77	172.505
2543.14	158.51
2544.52	162.515
2545.89	164.52
2547.27	144.524
2548.64	162.529
2550.02	152.534
2551.39	168.539
2552.76	160.544
2554.14	158.549
2555.51	164.553
2556.88	168.558
2558.26	186.563
2559.63	164.568
2561	180.573
2562.37	174.577
2563.74	192.582
2565.12	156.587
2566.49	180.592
2567.86	174.597
2569.23	170.602
2570.6	176.606
2571.97	200.611
2573.34	184.616
2574.71	194.621
2576.08	198.626
2577.45	186.631
2578.82	188.635
2580.19	194.64
2581.55	202.645
2582.92	198.65
2584.29	220.655
2585.66	224.66
2587.03	220.664
2588.39	202.669
2589.76	212.674
2591.13	230.679
2592.49	222.684
2593.86	220.689
2595.23	216.693
2596.59	224.698
2597.96	238.703
2599.32	238.708
2600.69	240.713
2602.05	254.717
2603.42	238.722
2604.78	248.727
2606.15	250.732
2607.51	252.737
2608.87	262.742
2610.24	260.746
2611.6	280.751
2612.96	278.756
2614.32	284.761
2615.69	298.766
2617.05	300.771
2618.41	306.775
2619.77	336.78
2621.13	328.785
2622.5	348.79
2623.86	338.795
2625.22	344.8
2626.58	364.804
2627.94	354.809
2629.3	372.814
2630.66	386.819
2632.02	388.824
2633.38	412.829
2634.74	414.833
2636.09	442.838
2637.45	442.843
2638.81	452.848
2640.17	442.853
2641.53	478.857
2642.88	496.862
2644.24	502.867
2645.6	504.872
2646.96	548.877
2648.31	530.882
2649.67	558.886
2651.02	564.891
2652.38	598.896
2653.74	630.901
2655.09	636.906
2656.45	622.911
2657.8	676.915
2659.16	666.92
2660.51	714.925
2661.86	726.93
2663.22	740.935
2664.57	746.94
2665.93	762.944
2667.28	786.949
2668.63	808.954
2669.98	794.959
2671.34	850.964
2672.69	830.969
2674.04	826.973
2675.39	872.978
2676.74	844.983
2678.1	892.988
2679.45	876.993
2680.8	886.998
2682.15	933.002
2683.5	927.007
2684.85	901.012
2686.2	911.017
2687.55	965.022
2688.9	921.026
2690.24	911.031
2691.59	901.036
2692.94	899.041
2694.29	891.046
2695.64	933.051
2696.99	883.055
2698.33	853.06
2699.68	843.065
2701.03	823.07
2702.38	835.075
2703.72	793.08
2705.07	793.084
2706.42	761.089
2707.76	775.094
2709.11	753.099
2710.45	707.104
2711.8	681.109
2713.14	685.113
2714.49	637.118
2715.83	625.123
2717.18	649.128
2718.52	631.133
2719.87	625.138
2721.21	567.142
2722.55	585.147
2723.9	547.152
2725.24	527.157
2726.58	503.162
2727.92	491.167
2729.27	493.171
2730.61	459.176
2731.95	469.181
2733.29	437.186
2734.63	411.191
2735.97	401.195
2737.31	405.2
2738.65	393.205
2740	389.21
2741.33	379.215
2742.67	385.22
2744.01	347.224
2745.35	353.229
2746.69	353.234
2748.03	341.239
2749.37	331.244
2750.71	319.249
2752.05	313.253
2753.38	293.258
2754.72	291.263
2756.06	273.268
2757.4	283.273
2758.73	277.278
2760.07	271.282
2761.41	259.287
2762.74	245.292
2764.08	249.297
2765.42	267.302
2766.75	251.307
2768.08	241.311
2769.42	245.316
2770.76	237.321
2772.09	225.326
2773.42	231.331
2774.76	233.335
2776.09	245.34
2777.43	215.345
2778.76	209.35
2780.09	215.355
2781.42	201.36
2782.76	225.364
2784.09	207.369
2785.42	207.374
2786.75	225.379
2788.09	191.384
2789.42	199.389
2790.75	197.393
2792.08	197.398
2793.41	191.403
2794.74	187.408
2796.07	187.413
2797.4	181.418
2798.73	193.422
2800.06	195.427
2801.39	189.432
2802.72	179.437
2804.05	191.442
2805.38	181.447
2806.71	187.451
2808.03	187.456
2809.36	193.461
2810.69	181.466
2812.02	191.471
2813.35	183.475
2814.67	181.48
2816	177.485
2817.33	181.49
2818.65	187.495
2819.98	171.5
2821.3	169.504
2822.63	189.509
2823.95	163.514
2825.28	179.519
2826.61	177.524
2827.93	157.529
2829.25	183.533
2830.58	167.538
2831.9	181.543
2833.23	173.548
2834.55	161.553
2835.87	177.558
2837.2	169.562
2838.52	159.567
2839.84	179.572
2841.17	171.577
2842.49	191.582
2843.81	169.587
2845.13	177.591
2846.45	165.596
2847.77	171.601
2849.09	165.606
2850.41	179.611
2851.73	169.615
2853.05	179.62
2854.38	185.625
2855.7	171.63
2857.01	175.635
2858.33	187.64
2859.65	179.644
2860.97	179.649
2862.29	185.654
2863.61	177.659
2864.93	185.664
2866.25	169.669
2867.56	175.673
2868.88	189.678
2870.2	177.683
2871.51	189.688
2872.83	197.693
2874.15	195.698
2875.46	179.702
2876.78	183.707
2878.1	187.712
2879.41	193.717
2880.73	187.722
2882.04	177.727
2883.36	209.731
2884.67	213.736
2885.99	187.741
2887.3	173.746
2888.61	207.751
2889.93	211.756
2891.24	205.76
2892.55	203.765
2893.87	197.77
2895.18	207.775
2896.49	209.78
2897.81	213.784
2899.12	197.789
2900.43	215.794
2901.74	209.799
2903.05	219.804
2904.37	231.809
2905.68	223.813
2906.99	233.818
2908.3	233.823
2909.61	233.828
2910.92	245.833
2912.23	231.838
2913.54	219.842
2914.85	227.847
2916.16	253.852
2917.47	251.857
2918.77	239.862
2920.08	237.867
2921.39	229.871
2922.7	221.876
2924.01	249.881
2925.31	221.886
2926.62	251.891
2927.93	241.896
2929.24	267.9
2930.54	255.905
2931.85	257.91
2933.15	247.915
2934.46	237.92
2935.77	237.924
2937.07	233.929
2938.38	225.934
2939.68	237.939
2940.99	231.944
2942.29	237.949
2943.6	227.953
2944.9	247.958
2946.2	207.963
2947.51	225.968
2948.81	227.973
2950.11	231.978
2951.42	233.982
2952.72	223.987
2954.02	223.954
2955.32	223.767
2956.63	210.101
2957.93	198.408
2959.23	214.112
2960.53	193.219
2961.83	216.96
2963.13	218.51
2964.44	208.083
2965.73	184.297
2967.04	196.828
2968.34	181.901
2969.64	187.036
2970.93	187.337
2972.23	178.745
2973.53	176.672
2974.83	172.077
2976.13	162.703
2977.43	184.371
2978.73	167.07
2980.03	169.163
2981.32	168.429
2982.62	158.176
2983.92	165.27
2985.21	161.853
2986.51	159.363
2987.81	145.514
2989.1	144.716
2990.4	150.668
2991.7	135.241
2992.99	157.938
2994.29	142.031
2995.58	137.592
2996.88	146
2998.17	138.993
2999.47	146.971
3000.76	143.275
3002.06	140.198
3003.35	135.136
3004.64	138.925
3005.94	138.44
3007.23	133.437
3008.52	151.294
3009.82	140.783
3011.11	122.04
3012.4	126.229
3013.69	125.425
3014.98	131.678
3016.28	124.693
3017.57	122.753
3018.86	123.371
3020.15	121.551
3021.44	122.935
3022.73	114.806
3024.02	124.082
3025.31	124.329
3026.6	126.404
3027.89	124.492
3029.18	114.191
3030.47	118.939
3031.76	117.099
3033.05	120.469
3034.34	126.215
3035.62	118.114
3036.91	116.185
3038.2	114.572
3039.49	112.099
3040.78	98.8108
3042.06	123.984
3043.35	111.76
3044.64	112.91
3045.92	109.566
3047.21	121.817
3048.49	118.838
3049.78	103.34
3051.07	106.026
3052.35	124.098
3053.64	106.239
3054.92	116.365
3056.2	106.342
3057.49	109.254
3058.77	121.367
3060.06	123.167
3061.34	117.069
3062.63	97.8463
3063.91	117.349
3065.19	104.18
3066.48	98.9876
3067.76	103.797
3069.04	117.123
3070.32	112.698
3071.6	106.191
3072.89	116.517
3074.17	101.521
3075.45	107.152
3076.73	119.59
3078.01	108.923
3079.29	107.796
3080.57	93.5337
3081.85	106.059
3083.13	111.204
3083.26	111.633
3084.54	115.634
3085.83	93.6348
3087.12	117.636
3088.4	115.637
3089.69	123.638
3090.97	111.639
3092.26	113.64
3093.54	111.641
3094.82	111.643
3096.11	111.644
3097.39	111.645
3098.67	113.646
3099.96	101.647
3101.24	123.648
3102.52	97.6491
3103.81	99.6502
3105.09	99.6513
3106.37	117.652
3107.65	121.654
3108.93	119.655
3110.21	113.656
3111.5	113.657
3112.78	109.658
3114.06	111.659
3115.34	103.66
3116.62	109.661
3117.9	99.6623
3119.18	109.663
3120.46	93.6645
3121.74	111.666
3123.02	99.6667
3124.3	111.668
3125.57	105.669
3126.85	113.67
3128.13	103.671
3129.41	99.6722
3130.69	95.6733
3131.96	101.674
3133.24	109.676
3134.52	107.677
3135.8	107.678
3137.07	101.679
3138.35	105.68
3139.63	101.681
3140.9	113.682
3142.18	107.683
3143.45	121.684
3144.73	117.685
3146	111.687
3147.28	109.688
3148.55	107.689
[truncated: 282 more rows]

## Sheet: Figure S6b
Figure S6b
Diameter				Sheet width
Defocus (mm)	Average diameter (μm)	Standard deviation		Defocus (mm)	Average sheet width (μm)	Standard deviation
3	167.752	2.03802		2	69.2918	1.20099
4	232.54	2.78901		3	85.9155	1.86417
5	288.817	4.27395		4	97.3875	1.40711
6	319.043	4.18894		5	102.945	1.66753
7	349.211	4.68896		6	107.476	1.45866
8	403.949	4.61646		7	113.147	1.19229
9	403.949	4.61646		8	115.889	1.14836
				9	113.285	1.31228
				10	110.813	1.86167

## Sheet: Figure S6d
Figure S6d
Laser power (W)	Scanning speed (μm/s)	Average diameter (μm)
3.781	115	297.5
4.32	110	280
	115	277
	120	295
	125	332
4.695	110	304.333
	115	278.667
	120	290.75
	125	296.75
	130	294
5.337	120	286
	125	290.25
	130	291.333
5.765	120	343
	125	292.333
	130	300

## Sheet: Figure S6f
Figure S6f
Laser power (W)	Scanning speed (μm/s)	Average pitch (mm)
2.867	100	1.284
3.781	105	1.311
	110	1.45
	115	1.5675
4.32	110	1.488
	115	1.5672
	120	1.621
	125	1.7465
4.695	110	1.4855
	115	1.59633
	120	1.61525
	125	1.7288
	130	1.81275
5.337	120	1.6522
	125	1.7
	130	1.74725
5.765	120	1.789
	125	1.726
	130	1.818

## Sheet: Figure S13a
Figure S13a
Safety examination of GH-Millirobots on living mice: body weight
Time (Day)	Body weight of mice
	No intervention		1000 Millirobots		2000 Millirobots		4000 Millirobots
	Average	Standard error	Average	Standard error	Average	Standard error	Average	Standard error
1	24.025	0.20552	23.5	0.40052	23.875	0.24948	24.05	0.24195
4	24.35	0.38595	22.725	0.32234	24.3	0.20514	24.55	0.29616
7	24.8	0.17912	23.475	0.32105	25.375	0.20954	25.45	0.25207
10	23.4	0.10607	22.675	0.25688	23.7	0.28795	23.85	0.22776
13	23.725	0.0826	23.4	0.11726	24.575	0.16879	24.25	0.22776
16	23.725	0.07465	23.375	0.16755	24.475	0.15992	23.825	0.22581
19	24.1	0.07906	23.5	0.1744	24.5	0.15411	24.2	0.30482
21	24.325	0.05154	24.15	0.1479	24.925	0.15462	24.75	0.35385

## Sheet: Figure S13b
Figure S13b
Safety examination of GH-Millirobots on living mice: organ weight
Organs	Weight (g)
	No intervention		1000 Millirobots		2000 Millirobots		4000 Millirobots
	Average	Standard error	Average	Standard error	Average	Standard error	Average	Standard error
Liver	1.109	0.02373	1.12025	0.01331	1.0555	0.02222	1.06125	0.02915
Heart	0.14825	0.0039	0.18775	0.01039	0.26925	0.05695	0.1515	0.00347
Spleen	0.10375	0.00143	0.1215	0.01142	0.10825	0.00332	0.10175	0.00462
Lung	0.161	0.01015	0.15475	0.00818	0.1455	0.00379	0.143	0.00331
Kidney	0.36275	0.00874	0.31375	0.00282	0.3575	0.00635	0.34175	0.00935

[truncated: 5 more sheets:  Figure S14a, Figure S15, Figure S16a, Figure S16b, Figure S17]
